# Supplementary material for: The metagenomic and metabolomic profile of the gut microbes in Chinese full-term and late preterm infants treated with Clostridium butyricum
Source: Sci Rep. 2023 Oct 31;13:18775. doi: 10.1038/s41598-023-45586-2 (PMC10618524; doi:10.1038/s41598-023-45586-2)
Supplement: Supplementary file 2 — Supplementary Information 2. [file 41598_2023_45586_MOESM2_ESM.xlsx]

## Sheet: Sheet1
Supplementary Table 1. Detailed background of the infants enrolled in this study.
ID	Group	Remark	Gender	Gestational age/weeks	Age/day	Mode of delivery	Initial birth weight （g）	Type of milking	Date of hospitalization (YY/MM/DD)	Antibiotics	Date of antibiotics consumption (YY/MM/DD)	Date to stop antibiotics (YY/MM/DD)	Duration of antibiotics treatment	Probiotics	Date of probiotics consumption (YY/MM/DD)	Time of probiotics consumption	Date of 1st stool (YY/MM/DD)	Date of 2nd stool (after probiotic feed) (YY/MM/DD)	History of infection	16S rRNA metagenomic analysis	Metabolome analysis
1	A	full-term infants (n=44)	female	39+2	1	vaginal delivery	3000	Breast milk+Formula milk	2020-12-01	/	/	/	/	/	/	/	2020-12-01	/	No	Yes	/
2	A		female	36+5	1	vaginal delivery	2650	Breast milk+Formula milk	2020-12-24	/	/	/	/	/	/	/	2020-12-25	/	No	Yes	/
3	A		male	40+5	2	vaginal delivery	4070	Breast milk	2021-01-19	/	/	/	/	/	/	/	2021-01-19	/	No	Yes	/
4	A		female	40	1	vaginal delivery	2950	Breast milk	2021-02-22	/	/	/	/	/	/	/	2021-02-23	/	No	Yes	/
5	A		female	40+5	2	vaginal delivery	3200	Breast milk+Formula milk	2021-03-01	/	/	/	/	/	/	/	2021-03-02	/	No	Yes	/
6	A		female	38+5	1	vaginal delivery	3150	Breast milk+Formula milk	2021-03-08	/	/	/	/	/	/	/	2021-03-08	/	No	Yes	/
7	A		female	38+1	2	vaginal delivery	3500	Breast milk	2021/3/11	/	/	/	/	/	/	/	2021-03-11	/	No	Yes	/
8	A		male	39+6	3	vaginal delivery	4170	Breast milk	2021-03-15	/	/	/	/	/	/	/	2021-03-15	/	No	Yes	/
9	A		female	39+3	1	vaginal delivery	3440	Breast milk	2021-03-20	/	/	/	/	/	/	/	2021-03-20	/	No	Yes	/
10	A		female	38+2	1	vaginal delivery	3250	Breast milk	2021-05-11	/	/	/	/	/	/	/	2021-05-12	/	No	Yes	/
11	A		male	39	1	vaginal delivery	3480	Breast milk	2021-05-21	/	/	/	/	/	/	/	2021-05-21	/	No	Yes	/
12	A		female	40+6	4	vaginal delivery	3670	Breast milk+Formula milk	2020-11-01	/	/	/	/	/	/	/	2020-11-02	/	No	Yes	/
13	A		female	37+6	3	vaginal delivery	3320	Breast milk+Formula milk	2020-11-08	/	/	/	/	/	/	/	2020-11-08	/	No	Yes	/
14	A		female	37	1	vaginal delivery	2250	Formula milk	2020-11-03	/	/	/	/	/	/	/	2020-11-03	/	No	Yes	/
15	A		male	40+1	8	vaginal delivery	2830	Formula milk	2020-11-04	/	/	/	/	/	/	/	2020-11-05	/	No	Yes	/
16	A		male	39+3	3	vaginal delivery	2700	Breast milk+Formula milk	2020-11-13	/	/	/	/	/	/	/	2020-01-13	/	No	Yes	/
17	A		female	39+1	2	vaginal delivery	3310	Breast milk+Formula milk	2020-11-06	/	/	/	/	/	/	/	2020-11-06	/	No	Yes	/
18	A		female	40+5	1	vaginal delivery	3500	Breast milk	2020-11-13	/	/	/	/	/	/	/	2020-11-13	/	No	Yes	/
19	A		female	37+2	12	vaginal delivery	2350	Breast milk	2020-11-08	/	/	/	/	/	/	/	2020-11-09	/	No	Yes	/
20	A		male	40+1	6	vaginal delivery	3900	Breast milk+Formula milk	2020-11-18	/	/	/	/	/	/	/	2020-11-18	/	No	Yes	/
21	A		male	37+2	1	vaginal delivery	2410	Breast milk	2020-11-18	/	/	/	/	/	/	/	2020-11-18	/	No	Yes	/
22	A		male	37+1	2	vaginal delivery	2850	Breast milk+Formula milk	2020-11-21	/	/	/	/	/	/	/	2020-11-23	/	No	Yes	/
23	A		male	38+2	1	vaginal delivery	2620	Breast milk	2020-11-22	/	/	/	/	/	/	/	2020-11-22	/	No	Yes	/
24	A		female	37+3	2	vaginal delivery	3060	Breast milk	2020-11-23	/	/	/	/	/	/	/	2020-11-24	/	No	Yes	/
25	A		female	39+2	6	vaginal delivery	2960	Breast milk+Formula milk	2020-12-05	/	/	/	/	/	/	/	2020-12-05	/	No	Yes	/
26	A		female	38+4	1	vaginal delivery	2950	Breast milk	2020-12-01	/	/	/	/	/	/	/	2020-12-02	/	No	Yes	/
27	A		male	38+6	1	vaginal delivery	2950	Formula milk	2020-12-04	/	/	/	/	/	/	/	2020-12-04	/	No	Yes	/
28	A		male	40+1	3	vaginal delivery	3000	Formula milk	2020-12-05	/	/	/	/	/	/	/	2020-12-06	/	No	Yes	/
29	A		female	40+5	3	vaginal delivery	2970	Breast milk+Formula milk	2020-12-06	/	/	/	/	/	/	/	2020-12-06	/	No	Yes	/
30	A		male	38+6	3	vaginal delivery	3280	Breast milk+Formula milk	2020-12-06	/	/	/	/	/	/	/	2020-12-06	/	No	Yes	/
31	A		female	39+1	1	vaginal delivery	3540	Breast milk+Formula milk	2020-12-14	/	/	/	/	/	/	/	2020-12-14	/	No	Yes	/
32	A		male	37+5	1	vaginal delivery	2860	Formula milk	2020-12-16	/	/	/	/	/	/	/	2020-12-17	/	No	Yes	/
33	A		female	37+6	1	vaginal delivery	2820	Formula milk	2020-12-17	/	/	/	/	/	/	/	2020-12-17	/	No	Yes	/
34	A		female	37	1	vaginal delivery	3000	Breast milk+Formula milk	2020-12-17	/	/	/	/	/	/	/	2020-12-18	/	No	Yes	/
35	A		male	39+4	1	vaginal delivery	2830	Breast milk+Formula milk	2020-12-30	/	/	/	/	/	/	/	2020-12-30	/	No	Yes	/
36	A		male	40+3	2	vaginal delivery	3520	Breast milk+Formula milk	2020-12-29	/	/	/	/	/	/	/	2020-12-29	/	No	Yes	/
37	A		male	37+4	3	vaginal delivery	2980	Breast milk+Formula milk	2021-01-30	/	/	/	/	/	/	/	2021-01-30	/	No	Yes	/
38	A		male	37+5	5	vaginal delivery	3560	Breast milk	2021-01-22	/	/	/	/	/	/	/	2021-01-23	/	No	Yes	/
39	A		female	39+3	6	vaginal delivery	4700	Breast milk	2021-01-23	/	/	/	/	/	/	/	2021-01-23	/	No	Yes	/
40	A		male	38+2	4	vaginal delivery	3100	Breast milk+Formula milk	2021-01-26	/	/	/	/	/	/	/	2021-01-26	/	No	Yes	/
41	A		male	38+6	1	vaginal delivery	3140	Formula milk	2021-02-16	/	/	/	/	/	/	/	2021-02-16	/	No	Yes	/
42	A		female	38+6	4	vaginal delivery	2600	Breast milk	2021-03-02	/	/	/	/	/	/	/	2021-03-02	/	No	Yes	/
43	A		female	40+4	4	vaginal delivery	3200	Formula milk	2021-02-27	/	/	/	/	/	/	/	2021-02-27	/	No	Yes	/
44	A		male	38+2	2	vaginal delivery	3140	Breast milk+Formula milk	2021-02-27	/	/	/	/	/	/	/	2021-02-28	/	No	Yes	/
45	B	late preterm infants (n=50)	female	34+5	3	vaginal delivery	2400	Nestle premature baby milk	2021-02-21	latamoxef	2021-02-21	2021-03-09	16 days	/	/	/	2021-02-24	/	No	Yes	/
46	B		male	35+1	3	Cesarean section	2450	Nestle premature baby milk	2021-03-01	latamoxef	2021-03-01	2021-03-17	16 days	/	/	/	2021-03-04	/	No	Yes	/
47	B		male	33+2	6	Cesarean section	1800	Nestle premature baby milk	2021-03-02	latamoxef	2021-03-02	2021-03-21	19 days	/	/	/	2021-03-08	/	No	Yes	/
48	B		female	33+5	3	Cesarean section	2470	Nestle premature baby milk	2021-03-08	latamoxef	2021-03-09	2021-03-22	13 days	/	/	/	2021-03-11	/	No	Yes	/
49	B		male	33	4	Cesarean section	1870	Nestle premature baby milk	2021-03-07	latamoxef	2021-03-07	2021-03-31	24 days	/	/	/	2021-03-11	/	No	Yes	/
50	B		female	33+2	5	vaginal delivery	1540	Nestle premature baby milk	2021-03-06	latamoxef	2021-03-06	2021-03-18	12 days	/	/	/	2021-03-11	/	No	Yes	/
51	B		female	35+6	4	Cesarean section	2370	Nestle premature baby milk	2021-03-18	latamoxef	2021-03-19	2021-03-21	2 days	/	/	/	2021-03-22	/	No	Yes	/
52	B		female	35+6	4	Cesarean section	2350	Nestle premature baby milk	2021-03-18	latamoxef	2021-03-19	2021-03-31	12 days	/	/	/	2021-03-22	/	No	Yes	/
53	B		female	35+3	3	Cesarean section	2930	Nestle premature baby milk	2021-03-23	latamoxef	2021-03-24	2021-04-05	12 days	/	/	/	2021-03-26	/	No	Yes	/
54	B		male	34+5	5	Cesarean section	2650	Nestle premature baby milk	2021-04-16	latamoxef	2021-04-17	2021-05-02	15 days	/	/	/	2021-04-20	/	No	Yes	/
55	B		male	36	2	vaginal delivery	2600	Nestle premature baby milk	2021-05-22	latamoxef	2021-05-22	2021-06-21	30 days	/	/	/	2021-05-24	/	No	Yes	/
56	B		female	36+1	3	vaginal delivery	2770	Nestle premature baby milk	2021-05-24	latamoxef	2021-05-25	2021-06-06	12 days	/	/	/	2021-05-26	/	No	Yes	Yes
57	B		male	33+6	6	Cesarean section	1910	Nestle premature baby milk	2020-10-27	latamoxef	2020-10-27	2020-11-12	16 days	/	/	/	2020-11-02	/	No	Yes	Yes
58	B		male	35+5	7	Cesarean section	2460	Nestle premature baby milk	2020-11-02	latamoxef	2020-11-02	2020-11-12	10 days	/	/	/	2020-11-08	/	No	Yes	Yes
59	B		male	35+2	5	Cesarean section	1950	Nestle premature baby milk	2021-11-11	latamoxef	2020-11-11	2020-12-02	21 days	/	/	/	2020-11-16	/	No	Yes	Yes
60	B		male	34+5	3	vaginal delivery	2840	Nestle premature baby milk	2020-11-13	latamoxef	2020-11-13	2020-11-26	13 days	/	/	/	2020-11-16	/	No	Yes	Yes
61	B		female	35+1	3	vaginal delivery	1930	Nestle premature baby milk	2020-11-22	latamoxef	2020-11-22	2020-12-06	14 days	/	/	/	2020-11-23	/	No	Yes	Yes
62	B		female	35	3	Cesarean section	2590	Nestle premature baby milk	2020-12-01	latamoxef	2020-12-01	2020-12-14	13 days	/	/	/	2020-12-04	/	No	Yes	Yes
63	B		female	34+3	3	vaginal delivery	2180	Nestle premature baby milk	2020-12-01	latamoxef	2020-12-02	2020-12-22	20 days	/	/	/	2020-12-04	/	No	Yes	Yes
64	B		male	36+1	4	Cesarean section	1980	Nestle premature baby milk	2020-12-24	latamoxef	2020-12-24	2021-01-05	12 days	/	/	/	2020-12-28	/	No	Yes	Yes
65	B		female	33	4	vaginal delivery	1900	Nestle premature baby milk	2021-01-02	latamoxef	2021-01-01	2021-01-08	7 days	/	/	/	2021-01-05	/	No	Yes	Yes
66	B		male	35+3	1	vaginal delivery	2620	Nestle premature baby milk	2021-12-29	latamoxef	2020-12-29	2021-01-06	8 days	/	/	/	2021-01-05	/	No	Yes	Yes
67	B		female	33+5	2	vaginal delivery	2630	Nestle premature baby milk	2021-11-13	latamoxef	2021-01-13	2021-01-21	8 days	/	/	/	2021-01-15	/	No	Yes	Yes
68	B		male	36+6	7	vaginal delivery	2480	Nestle premature baby milk	2021-01-18	latamoxef	2021-01-19	2021-01-22	3 days	/	/	/	2021-01-20	/	No	Yes	Yes
69	B		male	35+6	1	vaginal delivery	2790	Nestle premature baby milk	2021-01-21	latamoxef	2021-01-21	2021-01-29	8 days	/	/	/	2021-01-22	/	No	Yes	Yes
70	B		male	33+6	7	Cesarean section	2500	Nestle premature baby milk	2020-10-28	latamoxef	2020-10-29	2020-11-11	13 days	/	/	/	2020-11-02	/	No	Yes	Yes
71	B		female	36	6	vaginal delivery	2250	Nestle premature baby milk	2020-11-03	latamoxef	2020-11-03	2020-11-12	9 days	/	/	/	2020-11-08	/	No	Yes	Yes
72	B		male	33+4	5	vaginal delivery	1950	Nestle premature baby milk	2021-11-11	latamoxef	2020-11-11	2020-11-23	12 days	/	/	/	2020-11-16	/	No	Yes	Yes
73	B		male	35+2	5	Cesarean section	2550	Nestle premature baby milk	2020-11-11	latamoxef	2020-11-11	2020-12-02	21 days	/	/	/	2020-11-16	/	No	Yes	Yes
74	B		male	35+1	3	vaginal delivery	2120	Nestle premature baby milk	2020-11-22	latamoxef	2020-11-22	2020-12-06	14 days	/	/	/	2020-11-23	/	No	Yes	Yes
75	B		male	34+3	3	vaginal delivery	1700	Nestle premature baby milk	2020-12-01	latamoxef	2020-12-01	2020-12-19	18 days	/	/	/	2020-12-03	/	No	Yes	Yes
76	B		female	35+2	3	Cesarean section	2300	Nestle premature baby milk	2020-12-01	latamoxef	2020-12-01	2020-12-09	8 days	/	/	/	2020-12-04	/	No	Yes	/
77	B		female	35+3	4	Cesarean section	1750	Nestle premature baby milk	2020-12-24	latamoxef	2020-12-26	2021-01-09	14 days	/	/	/	2020-12-28	/	No	Yes	/
78	B		female	35+4	1	Cesarean section	2650	Nestle premature baby milk	2021-01-19	latamoxef	2021-01-19	2021-01-29	10 days	/	/	/	2021-01-20	/	No	Yes	/
79	B		male	35+4	4	vaginal delivery	2700	Nestle premature baby milk	2021-02-22	latamoxef	2021-02-22	2021-03-11	17 days	/	/	/	2021-02-24	/	No	Yes	/
80	B		female	35+1	3	Cesarean section	1900	Nestle premature baby milk	2021-03-01	latamoxef	2021-03-01	2021-03-14	13 days	/	/	/	2021-03-04	/	No	Yes	/
81	B		male	35	3	Cesarean section	2000	Nestle premature baby milk	2021-03-08	latamoxef	2021-03-10	2021-03-27	17 days	/	/	/	2021-03-11	/	No	Yes	/
82	B		male	35+1	4	Cesarean section	2530	Nestle premature baby milk	2021/3/11	latamoxef	2021-03-13	2021-03-20	7 days	/	/	/	2021-03-15	/	No	Yes	/
83	B		female	35+5	4	Cesarean section	2350	Nestle premature baby milk	2021-03-15	latamoxef	2021-03-15	2021-03-27	12 days	/	/	/	2021-03-19	/	No	Yes	/
84	B		male	36+2	3	Cesarean section	2740	Nestle premature baby milk	2021-03-20	latamoxef	2021-03-21	2021-03-31	10 days	/	/	/	2021-03-23	/	No	Yes	/
85	B		female	34+2	4	Cesarean section	2100	Nestle premature baby milk	2021-03-19	latamoxef	2021-03-19	2021-04-03	15 days	/	/	/	2021-03-23	/	No	Yes	/
86	B		female	35+5	4	vaginal delivery	2010	Nestle premature baby milk	2021-03-27	latamoxef	2021-03-27	2021-04-05	9 days	/	/	/	2021-03-31	/	No	Yes	/
87	B		female	34+5	4	Cesarean section	2520	Nestle premature baby milk	2021-04-09	latamoxef	2021-04-09	2021-04-12	3 days	/	/	/	2021-04-13	/	No	Yes	/
88	B		male	36+1	2	Cesarean section	2640	Nestle premature baby milk	2021-05-11	latamoxef	2021-05-11	2021-05-18	7 days	/	/	/	2021-05-13	/	No	Yes	/
89	B		female	36+1	2	Cesarean section	2820	Nestle premature baby milk	2021-05-11	latamoxef	2021-05-11	2021-05-19	8 days	/	/	/	2021-05-13	/	No	Yes	/
90	B		female	35+4	2	Cesarean section	1920	Nestle premature baby milk	2021-05-22	latamoxef	2021-05-22	2021-06-11	20 days	/	/	/	2021-05-24	/	No	Yes	/
91	B		female	36	8	vaginal delivery	2620	Nestle premature baby milk	2021-05-21	latamoxef	2021-05-21	2021-05-28	7 days	/	/	/	2021-05-25	/	No	Yes	/
92	B		male	35+3	5	Cesarean section	2700	Nestle premature baby milk	2021-05-26	latamoxef	2021-05-26	2021-06-07	12 days	/	/	/	2021-05-31	/	No	Yes	/
93	B		male	34+3	5	vaginal delivery	2180	Nestle premature baby milk	2021-06-02	latamoxef	2021-06-07	2021-06-18	11 days	/	/	/	2021-06-03	/	No	Yes	/
94	B		male	33+6	3	vaginal delivery	2500	Nestle premature baby milk	2021-06-04	latamoxef	2021-06-07	2021-06-18	11 days	/	/	/	2021-06-07	/	No	Yes	/
95	C	late preterm infants with probiotic (n=50)	female	34+5	3	vaginal delivery	2400	Nestle premature baby milk	2021-02-21	latamoxef	2021-02-21	2021-03-09	16 days	Clostridium Butyricum Powders	2021-02-24	8 p.m. 3 a.m.	/	2021-03-03	No	Yes	/
96	C		male	35+1	3	Cesarean section	2450	Nestle premature baby milk	2021-03-01	latamoxef	2021-03-01	2021-03-17	16 days	Clostridium Butyricum Powders	2021-03-08	8 p.m. 3 a.m.	/	2021-03-15	No	Yes	/
97	C		male	33+2	6	Cesarean section	1800	Nestle premature baby milk	2021-03-02	latamoxef	2021-03-02	2021-03-21	19 days	Clostridium Butyricum Powders	2021-03-08	8 p.m. 3 a.m.	/	2021-03-15	No	Yes	/
98	C		female	33+5	3	Cesarean section	2470	Nestle premature baby milk	2021-03-08	latamoxef	2021-03-09	2021-03-22	13 days	Clostridium Butyricum Powders	2021-03-11	8 p.m. 3 a.m.	/	2021-03-18	No	Yes	/
99	C		male	33	4	Cesarean section	1870	Nestle premature baby milk	2021-03-07	latamoxef	2021-03-07	2021-03-31	24 days	Clostridium Butyricum Powders	2021-03-11	8 p.m. 3 a.m.	/	2021-03-18	No	Yes	/
100	C		female	33+2	5	vaginal delivery	1540	Nestle premature baby milk	2021-03-06	latamoxef	2021-03-06	2021-03-18	12 days	Clostridium Butyricum Powders	2021-03-15	8 p.m. 3 a.m.	/	2021-03-22	No	Yes	/
101	C		female	35+6	4	Cesarean section	2370	Nestle premature baby milk	2021-03-18	latamoxef	2021-03-19	2021-03-21	2 days	Clostridium Butyricum Powders	2021-03-22	8 p.m. 3 a.m.	/	2021-03-29	No	Yes	/
102	C		female	35+6	4	Cesarean section	2350	Nestle premature baby milk	2021-03-18	latamoxef	2021-03-19	2021-03-31	12 days	Clostridium Butyricum Powders	2021-03-22	8 p.m. 3 a.m.	/	2021-03-29	No	Yes	/
103	C		female	35+3	3	Cesarean section	2930	Nestle premature baby milk	2021-03-23	latamoxef	2021-03-24	2021-04-05	12 days	Clostridium Butyricum Powders	2021-03-26	8 p.m. 3 a.m.	/	2021-04-02	No	Yes	/
104	C		male	34+5	5	Cesarean section	2650	Nestle premature baby milk	2021-04-16	latamoxef	2021-04-17	2021-05-02	15 days	Clostridium Butyricum Powders	2021-04-20	8 p.m. 3 a.m.	/	2021-04-27	No	Yes	/
105	C		male	36	2	vaginal delivery	2600	Nestle premature baby milk	2021-05-22	latamoxef	2021-05-22	2021-06-21	30 days	Clostridium Butyricum Powders	2021-05-25	8 p.m. 3 a.m.	/	2021-06-01	No	Yes	/
106	C		female	36+1	3	vaginal delivery	2770	Nestle premature baby milk	2021-05-24	latamoxef	2021-05-25	2021-06-06	12 days	Clostridium Butyricum Powders	2021-05-26	8 p.m. 3 a.m.	/	2021-06-02	No	Yes	Yes
107	C		male	33+6	6	Cesarean section	1910	Nestle premature baby milk	2020-10-27	latamoxef	2020-10-27	2020-11-12	16 days	Clostridium Butyricum Powders	2020-11-03	8 p.m. 3 a.m.	/	2020-11-10	No	Yes	Yes
108	C		male	35+5	7	Cesarean section	2460	Nestle premature baby milk	2020-11-02	latamoxef	2020-11-02	2020-11-12	10 days	Clostridium Butyricum Powders	2020-11-09	8 p.m. 3 a.m.	/	2020-11-16	No	Yes	Yes
109	C		male	35+2	5	Cesarean section	1950	Nestle premature baby milk	2021-11-11	latamoxef	2020-11-11	2020-12-02	21 days	Clostridium Butyricum Powders	2020-11-16	8 p.m. 3 a.m.	/	2020-11-23	No	Yes	Yes
110	C		male	34+5	3	vaginal delivery	2840	Nestle premature baby milk	2020-11-13	latamoxef	2020-11-13	2020-11-26	13 days	Clostridium Butyricum Powders	2020-11-16	8 p.m. 3 a.m.	/	2020-11-23	No	Yes	Yes
111	C		female	35+1	3	vaginal delivery	1930	Nestle premature baby milk	2020-11-22	latamoxef	2020-11-22	2020-12-06	14 days	Clostridium Butyricum Powders	2020-11-25	8 p.m. 3 a.m.	/	2020-12-02	No	Yes	Yes
112	C		female	35	3	Cesarean section	2590	Nestle premature baby milk	2020-12-01	latamoxef	2020-12-01	2020-12-14	13 days	Clostridium Butyricum Powders	2020-12-04	8 p.m. 3 a.m.	/	2020-12-11	No	Yes	Yes
113	C		female	34+3	3	vaginal delivery	2180	Nestle premature baby milk	2020-12-01	latamoxef	2020-12-02	2020-12-22	20 days	Clostridium Butyricum Powders	2020-12-04	8 p.m. 3 a.m.	/	2020-12-11	No	Yes	Yes
114	C		male	36+1	4	Cesarean section	1980	Nestle premature baby milk	2020-12-24	latamoxef	2020-12-24	2021-01-05	12 days	Clostridium Butyricum Powders	2020-12-29	8 p.m. 3 a.m.	/	2021-01-05	No	Yes	Yes
115	C		female	33	4	vaginal delivery	1900	Nestle premature baby milk	2021-01-02	latamoxef	2021-01-01	2021-01-08	7 days	Clostridium Butyricum Powders	2021-01-05	8 p.m. 3 a.m.	/	2021-01-12	No	Yes	Yes
116	C		male	35+3	1	vaginal delivery	2620	Nestle premature baby milk	2021-12-29	latamoxef	2020-12-29	2021-01-06	8 days	Clostridium Butyricum Powders	2021-01-05	8 p.m. 3 a.m.	/	2021-01-12	No	Yes	Yes
117	C		female	33+5	2	vaginal delivery	2630	Nestle premature baby milk	2021-11-13	latamoxef	2021-01-13	2021-01-21	8 days	Clostridium Butyricum Powders	2021-01-19	8 p.m. 3 a.m.	/	2021-01-26	No	Yes	Yes
118	C		male	36+6	7	vaginal delivery	2480	Nestle premature baby milk	2021-01-18	latamoxef	2021-01-19	2021-01-22	3 days	Clostridium Butyricum Powders	2021-01-20	8 p.m. 3 a.m.	/	2021-01-27	No	Yes	Yes
119	C		male	35+6	1	vaginal delivery	2790	Nestle premature baby milk	2021-01-21	latamoxef	2021-01-21	2021-01-29	8 days	Clostridium Butyricum Powders	2021-01-22	8 p.m. 3 a.m.	/	2021-01-29	No	Yes	Yes
120	C		male	33+6	7	Cesarean section	2500	Nestle premature baby milk	2020-10-28	latamoxef	2020-10-29	2020-11-11	13 days	Clostridium Butyricum Powders	2020-11-02	8 a.m. 3 p.m.	/	2020-11-09	No	Yes	Yes
121	C		female	36	6	vaginal delivery	2250	Nestle premature baby milk	2020-11-03	latamoxef	2020-11-03	2020-11-12	9 days	Clostridium Butyricum Powders	2020-11-09	8 a.m. 3 p.m.	/	2020-11-16	No	Yes	Yes
122	C		male	33+4	5	vaginal delivery	1950	Nestle premature baby milk	2021-11-11	latamoxef	2020-11-11	2020-11-23	12 days	Clostridium Butyricum Powders	2020-11-16	8 a.m. 3 p.m.	/	2020-11-23	No	Yes	Yes
123	C		male	35+2	5	Cesarean section	2550	Nestle premature baby milk	2020-11-11	latamoxef	2020-11-11	2020-12-02	21 days	Clostridium Butyricum Powders	2020-11-16	8 a.m. 3 p.m.	/	2020-11-23	No	Yes	Yes
124	C		male	35+1	3	vaginal delivery	2120	Nestle premature baby milk	2020-11-22	latamoxef	2020-11-22	2020-12-06	14 days	Clostridium Butyricum Powders	2020-11-25	8 a.m. 3 p.m.	/	2020-12-02	No	Yes	Yes
125	C		male	34+3	3	vaginal delivery	1700	Nestle premature baby milk	2020-12-01	latamoxef	2020-12-01	2020-12-19	18 days	Clostridium Butyricum Powders	2020-12-04	8 a.m. 3 p.m.	/	2020-12-11	No	Yes	Yes
126	C		female	35+2	3	Cesarean section	2300	Nestle premature baby milk	2020-12-01	latamoxef	2020-12-01	2020-12-09	8 days	Clostridium Butyricum Powders	2020-12-04	8 a.m. 3 p.m.	/	2020-12-11	No	Yes	/
127	C		female	35+3	4	Cesarean section	1750	Nestle premature baby milk	2020-12-24	latamoxef	2020-12-26	2021-01-09	14 days	Clostridium Butyricum Powders	2020-12-29	8 a.m. 3 p.m.	/	2021-01-05	No	Yes	/
128	C		female	35+4	1	Cesarean section	2650	Nestle premature baby milk	2021-01-19	latamoxef	2021-01-19	2021-01-29	10 days	Clostridium Butyricum Powders	2021-01-21	8 a.m. 3 p.m.	/	2021-01-28	No	Yes	/
129	C		male	35+4	4	vaginal delivery	2700	Nestle premature baby milk	2021-02-22	latamoxef	2021-02-22	2021-03-11	17 days	Clostridium Butyricum Powders	2021-02-25	8 a.m. 3 p.m.	/	2021-03-04	No	Yes	/
130	C		female	35+1	3	Cesarean section	1900	Nestle premature baby milk	2021-03-01	latamoxef	2021-03-01	2021-03-14	13 days	Clostridium Butyricum Powders	2021-03-08	8 a.m. 3 p.m.	/	2021-03-15	No	Yes	/
131	C		male	35	3	Cesarean section	2000	Nestle premature baby milk	2021-03-08	latamoxef	2021-03-10	2021-03-27	17 days	Clostridium Butyricum Powders	2021-03-12	8 a.m. 3 p.m.	/	2021-03-19	No	Yes	/
132	C		male	35+1	4	Cesarean section	2530	Nestle premature baby milk	2021/3/11	latamoxef	2021-03-13	2021-03-20	7 days	Clostridium Butyricum Powders	2021-03-15	8 a.m. 3 p.m.	/	2021-03-22	No	Yes	/
133	C		female	35+5	4	Cesarean section	2350	Nestle premature baby milk	2021-03-15	latamoxef	3031-03-15	2021-03-27	12 days	Clostridium Butyricum Powders	2021-03-19	8 a.m. 3 p.m.	/	2021-03-26	No	Yes	/
134	C		male	36+2	3	Cesarean section	2740	Nestle premature baby milk	2021-03-20	latamoxef	2021-03-21	2021-03-31	10 days	Clostridium Butyricum Powders	2021-03-24	8 a.m. 3 p.m.	/	2021-03-31	No	Yes	/
135	C		female	34+2	4	Cesarean section	2100	Nestle premature baby milk	2021-03-19	latamoxef	2021-03-19	2021-04-03	15 days	Clostridium Butyricum Powders	2021-03-24	8 a.m. 3 p.m.	/	2021-03-31	No	Yes	/
136	C		female	35+5	4	vaginal delivery	2010	Nestle premature baby milk	2021-03-27	latamoxef	2021-03-27	2021-04-05	9 days	Clostridium Butyricum Powders	2021-04-01	8 a.m. 3 p.m.	/	2021-04-08	No	Yes	/
137	C		female	34+5	4	Cesarean section	2520	Nestle premature baby milk	2021-04-09	latamoxef	2021-04-09	2021-04-12	3 days	Clostridium Butyricum Powders	2021-04-14	8 a.m. 3 p.m.	/	2021-04-21	No	Yes	/
138	C		male	36+1	2	Cesarean section	2640	Nestle premature baby milk	2021-05-11	latamoxef	2021-05-11	2021-05-18	7 days	Clostridium Butyricum Powders	2021-05-14	8 a.m. 3 p.m.	/	2021-05-21	No	Yes	/
139	C		female	36+1	2	Cesarean section	2820	Nestle premature baby milk	2021-05-11	latamoxef	2021-05-11	2021-05-19	8 days	Clostridium Butyricum Powders	2021-05-14	8 a.m. 3 p.m.	/	2021-05-21	No	Yes	/
140	C		female	35+4	2	Cesarean section	1920	Nestle premature baby milk	2021-05-22	latamoxef	2021-05-22	2021-06-11	20 days	Clostridium Butyricum Powders	2021-05-26	8 a.m. 3 p.m.	/	2021-06-02	No	Yes	/
141	C		female	36	8	vaginal delivery	2620	Nestle premature baby milk	2021-05-21	latamoxef	2021-05-21	2021-05-28	7 days	Clostridium Butyricum Powders	2021-05-26	8 a.m. 3 p.m.	/	2021-06-02	No	Yes	/
142	C		male	35+3	5	Cesarean section	2700	Nestle premature baby milk	2021-05-26	latamoxef	2021-05-26	2021-06-07	12 days	Clostridium Butyricum Powders	2021-06-01	8 a.m. 3 p.m.	/	2021-06-08	No	Yes	/
143	C		male	34+3	5	vaginal delivery	2180	Nestle premature baby milk	2021-06-02	latamoxef	2021-06-07	2021-06-18	11 days	Clostridium Butyricum Powders	2021-06-07	8 a.m. 3 p.m.	/	2021-06-14	No	Yes	/
144	C		male	33+6	3	vaginal delivery	2500	Nestle premature baby milk	2021-06-04	latamoxef	2021-06-07	2021-06-18	11 days	Clostridium Butyricum Powders	2021-06-07	8 a.m. 3 p.m.	/	2021-06-14	No	Yes	/
145	C_D	Late preterm infants with daytime probiotic feed (n=25)	male	33+6	7	Cesarean section	2500	Nestle premature baby milk	2020-10-28	latamoxef	2020-10-29	2020-11-11	13 days	Clostridium Butyricum Powders	2020-11-02	8 a.m. 3 p.m.	/	2020-11-09	No	Yes	/
146	C_D		female	36	6	vaginal delivery	2250	Nestle premature baby milk	2020-11-03	latamoxef	2020-11-03	2020-11-12	9 days	Clostridium Butyricum Powders	2020-11-09	8 a.m. 3 p.m.	/	2020-11-16	No	Yes	/
147	C_D		male	33+4	5	vaginal delivery	1950	Nestle premature baby milk	2021-11-11	latamoxef	2020-11-11	2020-11-23	12 days	Clostridium Butyricum Powders	2020-11-16	8 a.m. 3 p.m.	/	2020-11-23	No	Yes	/
148	C_D		male	35+2	5	Cesarean section	2550	Nestle premature baby milk	2020-11-11	latamoxef	2020-11-11	2020-12-02	21 days	Clostridium Butyricum Powders	2020-11-16	8 a.m. 3 p.m.	/	2020-11-23	No	Yes	/
149	C_D		male	35+1	3	vaginal delivery	2120	Nestle premature baby milk	2020-11-22	latamoxef	2020-11-22	2020-12-06	14 days	Clostridium Butyricum Powders	2020-11-25	8 a.m. 3 p.m.	/	2020-12-02	No	Yes	/
150	C_D		male	34+3	3	vaginal delivery	1700	Nestle premature baby milk	2020-12-01	latamoxef	2020-12-01	2020-12-19	18 days	Clostridium Butyricum Powders	2020-12-04	8 a.m. 3 p.m.	/	2020-12-11	No	Yes	/
151	C_D		female	35+2	3	Cesarean section	2300	Nestle premature baby milk	2020-12-01	latamoxef	2020-12-01	2020-12-09	8 days	Clostridium Butyricum Powders	2020-12-04	8 a.m. 3 p.m.	/	2020-12-11	No	Yes	/
152	C_D		female	35+3	4	Cesarean section	1750	Nestle premature baby milk	2020-12-24	latamoxef	2020-12-26	2021-01-09	14 days	Clostridium Butyricum Powders	2020-12-29	8 a.m. 3 p.m.	/	2021-01-05	No	Yes	/
153	C_D		female	35+4	1	Cesarean section	2650	Nestle premature baby milk	2021-01-19	latamoxef	2021-01-19	2021-01-29	10 days	Clostridium Butyricum Powders	2021-01-21	8 a.m. 3 p.m.	/	2021-01-28	No	Yes	/
154	C_D		male	35+4	4	vaginal delivery	2700	Nestle premature baby milk	2021-02-22	latamoxef	2021-02-22	2021-03-11	17 days	Clostridium Butyricum Powders	2021-02-25	8 a.m. 3 p.m.	/	2021-03-04	No	Yes	/
155	C_D		female	35+1	3	Cesarean section	1900	Nestle premature baby milk	2021-03-01	latamoxef	2021-03-01	2021-03-14	13 days	Clostridium Butyricum Powders	2021-03-08	8 a.m. 3 p.m.	/	2021-03-15	No	Yes	/
156	C_D		male	35	3	Cesarean section	2000	Nestle premature baby milk	2021-03-08	latamoxef	2021-03-10	2021-03-27	17 days	Clostridium Butyricum Powders	2021-03-12	8 a.m. 3 p.m.	/	2021-03-19	No	Yes	/
157	C_D		male	35+1	4	Cesarean section	2530	Nestle premature baby milk	2021/3/11	latamoxef	2021-03-13	2021-03-20	7 days	Clostridium Butyricum Powders	2021-03-15	8 a.m. 3 p.m.	/	2021-03-22	No	Yes	/
158	C_D		female	35+5	4	Cesarean section	2350	Nestle premature baby milk	2021-03-15	latamoxef	2021-03-15	2021-03-27	12 days	Clostridium Butyricum Powders	2021-03-19	8 a.m. 3 p.m.	/	2021-03-26	No	Yes	/
159	C_D		male	36+2	3	Cesarean section	2740	Nestle premature baby milk	2021-03-20	latamoxef	2021-03-21	2021-03-31	10 days	Clostridium Butyricum Powders	2021-03-24	8 a.m. 3 p.m.	/	2021-03-31	No	Yes	/
160	C_D		female	34+2	4	Cesarean section	2100	Nestle premature baby milk	2021-03-19	latamoxef	2021-03-19	2021-04-03	15 days	Clostridium Butyricum Powders	2021-03-24	8 a.m. 3 p.m.	/	2021-03-31	No	Yes	/
161	C_D		female	35+5	4	vaginal delivery	2010	Nestle premature baby milk	2021-03-27	latamoxef	2021-03-27	2021-04-05	9 days	Clostridium Butyricum Powders	2021-04-01	8 a.m. 3 p.m.	/	2021-04-08	No	Yes	/
162	C_D		female	34+5	4	Cesarean section	2520	Nestle premature baby milk	2021-04-09	latamoxef	2021-04-09	2021-04-12	3 days	Clostridium Butyricum Powders	2021-04-14	8 a.m. 3 p.m.	/	2021-04-21	No	Yes	/
163	C_D		male	36+1	2	Cesarean section	2640	Nestle premature baby milk	2021-05-11	latamoxef	2021-05-11	2021-05-18	7 days	Clostridium Butyricum Powders	2021-05-14	8 a.m. 3 p.m.	/	2021-05-21	No	Yes	/
164	C_D		female	36+1	2	Cesarean section	2820	Nestle premature baby milk	2021-05-11	latamoxef	2021-05-11	2021-05-19	8 days	Clostridium Butyricum Powders	2021-05-14	8 a.m. 3 p.m.	/	2021-05-21	No	Yes	/
165	C_D		female	35+4	2	Cesarean section	1920	Nestle premature baby milk	2021-05-22	latamoxef	2021-05-22	2021-06-11	20 days	Clostridium Butyricum Powders	2021-05-26	8 a.m. 3 p.m.	/	2021-06-02	No	Yes	/
166	C_D		female	36	8	vaginal delivery	2620	Nestle premature baby milk	2021-05-21	latamoxef	2021-05-21	2021-05-28	7 days	Clostridium Butyricum Powders	2021-05-26	8 a.m. 3 p.m.	/	2021-06-02	No	Yes	/
167	C_D		male	35+3	5	Cesarean section	2700	Nestle premature baby milk	2021-05-26	latamoxef	2021-05-26	2021-06-07	12 days	Clostridium Butyricum Powders	2021-06-01	8 a.m. 3 p.m.	/	2021-06-08	No	Yes	/
168	C_D		male	34+3	5	vaginal delivery	2180	Nestle premature baby milk	2021-06-02	latamoxef	2021-06-07	2021-06-18	11 days	Clostridium Butyricum Powders	2021-06-07	8 a.m. 3 p.m.	/	2021-06-14	No	Yes	/
169	C_D		male	33+6	3	vaginal delivery	2500	Nestle premature baby milk	2021-06-04	latamoxef	2021-06-07	2021-06-18	11 days	Clostridium Butyricum Powders	2021-06-07	8 a.m. 3 p.m.	/	2021-06-14	No	Yes	/
170	C_N	Late preterm infants with nighttime probiotic feed (n=25)	female	34+5	3	vaginal delivery	2400	Nestle premature baby milk	2021-02-21	latamoxef	2021-02-21	2021-03-09	16 days	Clostridium Butyricum Powders	2021-02-24	8 p.m. 3 a.m.	/	2021-03-03	No	Yes	/
171	C_N		male	35+1	3	Cesarean section	2450	Nestle premature baby milk	2021-03-01	latamoxef	2021-03-01	2021-03-17	16 days	Clostridium Butyricum Powders	2021-03-08	8 p.m. 3 a.m.	/	2021-03-15	No	Yes	/
172	C_N		male	33+2	6	Cesarean section	1800	Nestle premature baby milk	2021-03-02	latamoxef	2021-03-02	2021-03-21	19 days	Clostridium Butyricum Powders	2021-03-08	8 p.m. 3 a.m.	/	2021-03-15	No	Yes	/
173	C_N		female	33+5	3	Cesarean section	2470	Nestle premature baby milk	2021-03-08	latamoxef	2021-03-09	2021-03-22	13 days	Clostridium Butyricum Powders	2021-03-11	8 p.m. 3 a.m.	/	2021-03-18	No	Yes	/
174	C_N		male	33	4	Cesarean section	1870	Nestle premature baby milk	2021-03-07	latamoxef	2021-03-07	2021-03-31	24 days	Clostridium Butyricum Powders	2021-03-11	8 p.m. 3 a.m.	/	2021-03-18	No	Yes	/
175	C_N		female	33+2	5	vaginal delivery	1540	Nestle premature baby milk	2021-03-06	latamoxef	2021-03-06	2021-03-18	12 days	Clostridium Butyricum Powders	2021-03-15	8 p.m. 3 a.m.	/	2021-03-22	No	Yes	/
176	C_N		female	35+6	4	Cesarean section	2370	Nestle premature baby milk	2021-03-18	latamoxef	2021-03-19	2021-03-21	2 days	Clostridium Butyricum Powders	2021-03-22	8 p.m. 3 a.m.	/	2021-03-29	No	Yes	/
177	C_N		female	35+6	4	Cesarean section	2350	Nestle premature baby milk	2021-03-18	latamoxef	2021-03-19	2021-03-31	12 days	Clostridium Butyricum Powders	2021-03-22	8 p.m. 3 a.m.	/	2021-03-29	No	Yes	/
178	C_N		female	35+3	3	Cesarean section	2930	Nestle premature baby milk	2021-03-23	latamoxef	2021-03-24	2021-04-05	12 days	Clostridium Butyricum Powders	2021-03-26	8 p.m. 3 a.m.	/	2021-04-02	No	Yes	/
179	C_N		male	34+5	5	Cesarean section	2650	Nestle premature baby milk	2021-04-16	latamoxef	2021-04-17	2021-05-02	15 days	Clostridium Butyricum Powders	2021-04-20	8 p.m. 3 a.m.	/	2021-04-27	No	Yes	/
180	C_N		male	36	2	vaginal delivery	2600	Nestle premature baby milk	2021-05-22	latamoxef	2021-05-22	2021-06-21	30 days	Clostridium Butyricum Powders	2021-05-25	8 p.m. 3 a.m.	/	2021-06-01	No	Yes	/
181	C_N		female	36+1	3	vaginal delivery	2770	Nestle premature baby milk	2021-05-24	latamoxef	2021-05-25	2021-06-06	12 days	Clostridium Butyricum Powders	2021-05-26	8 p.m. 3 a.m.	/	2021-06-02	No	Yes	/
182	C_N		male	33+6	6	Cesarean section	1910	Nestle premature baby milk	2020-10-27	latamoxef	2020-10-27	2020-11-12	16 days	Clostridium Butyricum Powders	2020-11-03	8 p.m. 3 a.m.	/	2020-11-10	No	Yes	/
183	C_N		male	35+5	7	Cesarean section	2460	Nestle premature baby milk	2020-11-02	latamoxef	2020-11-02	2020-11-12	10 days	Clostridium Butyricum Powders	2020-11-09	8 p.m. 3 a.m.	/	2020-11-16	No	Yes	/
184	C_N		male	35+2	5	Cesarean section	1950	Nestle premature baby milk	2021-11-11	latamoxef	2020-11-11	2020-12-02	21 days	Clostridium Butyricum Powders	2020-11-16	8 p.m. 3 a.m.	/	2020-11-23	No	Yes	/
185	C_N		male	34+5	3	vaginal delivery	2840	Nestle premature baby milk	2020-11-13	latamoxef	2020-11-13	2020-11-26	13 days	Clostridium Butyricum Powders	2020-11-16	8 p.m. 3 a.m.	/	2020-11-23	No	Yes	/
186	C_N		female	35+1	3	vaginal delivery	1930	Nestle premature baby milk	2020-11-22	latamoxef	2020-11-22	2020-12-06	14 days	Clostridium Butyricum Powders	2020-11-25	8 p.m. 3 a.m.	/	2020-12-02	No	Yes	/
187	C_N		female	35	3	Cesarean section	2590	Nestle premature baby milk	2020-12-01	latamoxef	2020-12-01	2020-12-14	13 days	Clostridium Butyricum Powders	2020-12-04	8 p.m. 3 a.m.	/	2020-12-11	No	Yes	/
188	C_N		female	34+3	3	vaginal delivery	2180	Nestle premature baby milk	2020-12-01	latamoxef	2020-12-02	2020-12-22	20 days	Clostridium Butyricum Powders	2020-12-04	8 p.m. 3 a.m.	/	2020-12-11	No	Yes	/
189	C_N		male	36+1	4	Cesarean section	1980	Nestle premature baby milk	2020-12-24	latamoxef	2020-12-24	2021-01-05	12 days	Clostridium Butyricum Powders	2020-12-29	8 p.m. 3 a.m.	/	2021-01-05	No	Yes	/
190	C_N		female	33	4	vaginal delivery	1900	Nestle premature baby milk	2021-01-02	latamoxef	2021-01-01	2021-01-08	7 days	Clostridium Butyricum Powders	2021-01-05	8 p.m. 3 a.m.	/	2021-01-12	No	Yes	/
191	C_N		male	35+3	1	vaginal delivery	2620	Nestle premature baby milk	2021-12-29	latamoxef	2020-12-29	2021-01-06	8 days	Clostridium Butyricum Powders	2021-01-05	8 p.m. 3 a.m.	/	2021-01-12	No	Yes	/
192	C_N		female	33+5	2	vaginal delivery	2630	Nestle premature baby milk	2021-11-13	latamoxef	2021-01-13	2021-01-21	8 days	Clostridium Butyricum Powders	2021-01-19	8 p.m. 3 a.m.	/	2021-01-26	No	Yes	/
193	C_N		male	36+6	7	vaginal delivery	2480	Nestle premature baby milk	2021-01-18	latamoxef	2021-01-19	2021-01-22	3 days	Clostridium Butyricum Powders	2021-01-20	8 p.m. 3 a.m.	/	2021-01-27	No	Yes	/
194	C_N		male	35+6	1	vaginal delivery	2790	Nestle premature baby milk	2021-01-21	latamoxef	2021-01-21	2021-01-29	8 days	Clostridium Butyricum Powders	2021-01-22	8 p.m. 3 a.m.	/	2021-01-29	No	Yes	/
