# Supplementary material for: The metagenomic and metabolomic profile of the gut microbes in Chinese full-term and late preterm infants treated with Clostridium butyricum
Source: Sci Rep. 2023 Oct 31;13:18775. doi: 10.1038/s41598-023-45586-2 (PMC10618524; doi:10.1038/s41598-023-45586-2)
Supplement: Supplementary file 4 — Supplementary Information 4. [file 41598_2023_45586_MOESM4_ESM.xlsx]

## Sheet: Sheet1
Supplementary Table 3. Statistical table of differential metabolites annotated by KEGG pathways
Kegg_pathway	ko_ID	Sig_compound	compound	Sig_compound_all	compound_all	IndexList	CIDList
Glutathione metabolism	ko00480	3	4	50	239	FDATN01488;MW0168783;MW0107948	C00025+C00072+C01879
Metabolic pathways	ko01100	39	184	50	239	MW0007258;MW0115305;MEDP0143;MW0169657;MW0002319;MW0113836;MEDN0602;FDATN01488;MW0117304;MW0194020;MW0004236;MW0142776;MW0105310;MW0008802;MEDL01912;MEDL02630;MW0143684;MW0150781;MW0017085;MW0168783;MW0107948;MW0154243;MW0159416;MW0126945;MW0139252;MW0169809;MW0168794;MW0169369;MW0115265;MW0140648;MW0120569;MW0015524;MW0159783;MW0114212;MW0169017;MW0115251;MW0015170;MW0107684;MW0005912	C00116+C00794+C00120+C00774+C06600+C06802+C00362+C00025+C04282+C12147+C05587+C18710+C12248+C00270+C00232+C01477+C03586+C00249+C18043+C00072+C01879+C07028+C13453+C20045+C04498+C00021+C06551+C00047+C05382+C06452+C00785+C06082+C05172+C00446+C10208+C06046+C05455+C00506+C06712
Cysteine and methionine metabolism	ko00270	3	7	50	239	MW0107684;MW0159789;MW0169809	C00506+C11481+C00021
Biosynthesis of amino acids	ko01230	4	18	50	239	MW0169809;MW0115265;MW0169369;FDATN01488	C00021+C05382+C00047+C00025
Biosynthesis of cofactors	ko01240	4	23	50	239	MEDP0143;MW0168783;FDATN01488;MW0169809	C00120+C00072+C00025+C00021
Chemical carcinogenesis - reactive oxygen species	ko05208	1	1	50	239	MW0169809	C00021
D-Amino acid metabolism	ko00470	3	11	50	239	MW0117304;FDATN01488;MW0169369	C04282+C00025+C00047
Purine metabolism	ko00230	2	9	50	239	MEDN0602;MW0105310	C00362+C12248
Nucleotide metabolism	ko01232	1	9	50	239	MEDN0602	C00362
Fatty acid degradation	ko00071	2	3	50	239	MW0150781;MW0107126	C00249+C03547
Alanine, aspartate and glutamate metabolism	ko00250	2	9	50	239	MEDL01912;FDATN01488	C00232+C00025
Tyrosine metabolism	ko00350	3	9	50	239	MEDL01912;MW0115251;MW0004236	C00232+C06046+C05587
Butanoate metabolism	ko00650	2	8	50	239	FDATN01488;MEDL01912	C00025+C00232
Vitamin B6 metabolism	ko00750	1	1	50	239	MEDL01912	C00232
Nicotinate and nicotinamide metabolism	ko00760	1	5	50	239	MEDL01912	C00232
Carbon metabolism	ko01200	3	16	50	239	FDATN01488;MW0115265;MEDL01912	C00025+C05382+C00232
Synaptic vesicle cycle	ko04721	2	2	50	239	MEDN1778;FDATN01488	C16041+C00025
Biotin metabolism	ko00780	2	2	50	239	MW0169369;MEDP0143	C00047+C00120
ABC transporters	ko02010	6	21	50	239	MEDP0143;MW0115305;MW0007258;FDATN01488;MW0169369;MW0010167	C00120+C00794+C00116+C00025+C00047+C00009
Vitamin digestion and absorption	ko04977	2	2	50	239	MEDP0143;MW0168783	C00120+C00072
Lysine degradation	ko00310	1	5	50	239	MW0169369	C00047
Aminoacyl-tRNA biosynthesis	ko00970	2	4	50	239	MW0169369;FDATN01488	C00047+C00025
2-Oxocarboxylic acid metabolism	ko01210	2	14	50	239	MW0169369;FDATN01488	C00047+C00025
Protein digestion and absorption	ko04974	2	5	50	239	MW0169369;FDATN01488	C00047+C00025
Arginine biosynthesis	ko00220	1	3	50	239	FDATN01488	C00025
Arginine and proline metabolism	ko00330	1	5	50	239	FDATN01488	C00025
Histidine metabolism	ko00340	2	3	50	239	MW0120569;FDATN01488	C00785+C00025
Taurine and hypotaurine metabolism	ko00430	2	8	50	239	FDATN01488;MW0107684	C00025+C00506
Neomycin, kanamycin and gentamicin biosynthesis	ko00524	2	5	50	239	FDATN01488;MW0143873	C00025+C20699
Glyoxylate and dicarboxylate metabolism	ko00630	1	10	50	239	FDATN01488	C00025
Porphyrin metabolism	ko00860	2	9	50	239	FDATN01488;MW0194020	C00025+C12147
Nitrogen metabolism	ko00910	1	1	50	239	FDATN01488	C00025
FoxO signaling pathway	ko04068	1	2	50	239	FDATN01488	C00025
Phospholipase D signaling pathway	ko04072	1	1	50	239	FDATN01488	C00025
Neuroactive ligand-receptor interaction	ko04080	2	6	50	239	MW0107684;FDATN01488	C00506+C00025
Ferroptosis	ko04216	1	5	50	239	FDATN01488	C00025
Gap junction	ko04540	1	1	50	239	FDATN01488	C00025
Circadian entrainment	ko04713	1	1	50	239	FDATN01488	C00025
Long-term potentiation	ko04720	1	1	50	239	FDATN01488	C00025
Retrograde endocannabinoid signaling	ko04723	2	3	50	239	MW0007258;FDATN01488	C00116+C00025
Glutamatergic synapse	ko04724	1	1	50	239	FDATN01488	C00025
GABAergic synapse	ko04727	1	3	50	239	FDATN01488	C00025
Long-term depression	ko04730	1	1	50	239	FDATN01488	C00025
Taste transduction	ko04742	1	7	50	239	FDATN01488	C00025
Proximal tubule bicarbonate reclamation	ko04964	1	3	50	239	FDATN01488	C00025
Amyotrophic lateral sclerosis	ko05014	1	1	50	239	FDATN01488	C00025
Huntington disease	ko05016	1	1	50	239	FDATN01488	C00025
Spinocerebellar ataxia	ko05017	1	1	50	239	FDATN01488	C00025
Pathways of neurodegeneration - multiple diseases	ko05022	2	3	50	239	MW0010167;FDATN01488	C00009+C00025
Cocaine addiction	ko05030	1	1	50	239	FDATN01488	C00025
Amphetamine addiction	ko05031	1	1	50	239	FDATN01488	C00025
Nicotine addiction	ko05033	1	1	50	239	FDATN01488	C00025
Alcoholism	ko05034	1	1	50	239	FDATN01488	C00025
Central carbon metabolism in cancer	ko05230	1	11	50	239	FDATN01488	C00025
Pentose and glucuronate interconversions	ko00040	1	5	50	239	MW0007258	C00116
Galactose metabolism	ko00052	4	13	50	239	MEDTN01087;MW0115305;MW0007258;MW0114212	C05401+C00794+C00116+C00446
Glycerolipid metabolism	ko00561	2	4	50	239	MEDTN01087;MW0007258	C05401+C00116
Thermogenesis	ko04714	1	1	50	239	MW0007258	C00116
Regulation of lipolysis in adipocytes	ko04923	1	1	50	239	MW0007258	C00116
Dopaminergic synapse	ko04728	1	2	50	239	MW0004236	C05587
Amino sugar and nucleotide sugar metabolism	ko00520	3	10	50	239	MW0008802;MW0114212;MW0113978	C00270+C00446+C02336
Biosynthesis of nucleotide sugars	ko01250	4	11	50	239	MW0008802;MW0115265;MW0113978;MW0114212	C00270+C05382+C02336+C00446
Ascorbate and aldarate metabolism	ko00053	1	6	50	239	MW0168783	C00072
HIF-1 signaling pathway	ko04066	1	5	50	239	MW0168783	C00072
Fructose and mannose metabolism	ko00051	1	6	50	239	MW0115305	C00794
Diabetic cardiomyopathy	ko05415	1	4	50	239	MW0115305	C00794
Retinol metabolism	ko00830	1	1	50	239	MW0063333	C11061
Primary bile acid biosynthesis	ko00120	1	9	50	239	MW0015170	C05455
Pentose phosphate pathway	ko00030	1	6	50	239	MW0115265	C05382
Fatty acid biosynthesis	ko00061	1	7	50	239	MW0150781	C00249
Fatty acid elongation	ko00062	1	1	50	239	MW0150781	C00249
Biosynthesis of unsaturated fatty acids	ko01040	2	6	50	239	MW0150781;MW0052793	C00249+C06428
Fatty acid metabolism	ko01212	1	2	50	239	MW0150781	C00249
Steroid hormone biosynthesis	ko00140	1	7	50	239	MW0017085	C18043
Bile secretion	ko04976	1	13	50	239	MW0124667	C07660
Selenocompound metabolism	ko00450	1	1	50	239	MW0159783	C05172
Oxidative phosphorylation	ko00190	1	3	50	239	MW0010167	C00009
Parathyroid hormone synthesis, secretion and action	ko04928	1	2	50	239	MW0010167	C00009
Mineral absorption	ko04978	1	5	50	239	MW0010167	C00009
Parkinson disease	ko05012	1	2	50	239	MW0010167	C00009
Pyruvate metabolism	ko00620	1	7	50	239	MW0105420	C03248
