# Supplementary material for: The metagenomic and metabolomic profile of the gut microbes in Chinese full-term and late preterm infants treated with Clostridium butyricum
Source: Sci Rep. 2023 Oct 31;13:18775. doi: 10.1038/s41598-023-45586-2 (PMC10618524; doi:10.1038/s41598-023-45586-2)
Supplement: Supplementary file 5 — Supplementary Information 5. [file 41598_2023_45586_MOESM5_ESM.xlsx]

## Sheet: Sheet1
Supplementary Table 4. Statistical table of MSEA enrichment by KEGG pathways
name	Total Cmpd	Hits	P-value	Holm p	FDR	foldEnrichment	hitCompound	member	reference
Glycerolipid metabolism	16	1	0.0017395	0.055663	0.027469	8.69298	Glycerol	Triacylglycerol; Acyl-CoA; 1,2-Diacyl-sn-glycerol; Phosphatidate; 1-Acylglycerol; 1-Acyl-sn-glycerol 3-phosphate; sn-Glycerol 3-phosphate; Glycerone; Glycerol; D-Glyceraldehyde; Digalactosyl-diacylglycerol; D-Glycerate; Fatty acid; Glycerone phosphate; 1,2-Diacyl-3-beta-D-galactosyl-sn-glycerol; 2-Phospho-D-glycerate	http://www.genome.jp/kegg-bin/show_pathway?hsa00561
Biotin metabolism	10	2	0.002732	0.084693	0.027469	8.07093	Biotin,L-Lysine	Biotin; Biotinyl-5'-AMP; Biocytin; Glutaryl-[acp] methyl ester; Malonyl-[acyl-carrier protein]; Malonyl-[acp] methyl ester; Holo-[carboxylase]; L-Lysine; 3-Ketopimeloyl-[acp] methyl ester; 3-Ketoglutaryl-[acp] methyl ester	http://www.genome.jp/kegg-bin/show_pathway?hsa00780
Lysine degradation	25	1	0.0027344	0.084693	0.027469	8.07209	L-Lysine	L-Lysine; 4-Trimethylammoniobutanoate; 4-Trimethylammoniobutanal; N6,N6,N6-Trimethyl-L-lysine; Protein N6-methyl-L-lysine; Protein lysine; Procollagen 5-hydroxy-L-lysine; Protein N6,N6-dimethyl-L-lysine; Crotonoyl-CoA; (S)-3-Hydroxybutanoyl-CoA; N6-(L-1,3-Dicarboxypropyl)-L-lysine; L-2-Aminoadipate 6-semialdehyde; L-2-Aminoadipate; 2-Oxoadipate; Acetoacetyl-CoA; Glutaryl-CoA; L-Pipecolate; 5-Phos…	http://www.genome.jp/kegg-bin/show_pathway?hsa00310
Histidine metabolism	16	1	0.0034336	0.099573	0.027469	7.75397	Histamine	L-Glutamate; 4-Imidazolone-5-propanoate; Urocanate; L-Histidine; Carnosine; Imidazole-4-acetaldehyde; N-Methylhistamine; Methylimidazole acetaldehyde; Histamine; N(pi)-Methyl-L-histidine; N-Formyl-L-aspartate; N-Formimino-L-glutamate; beta-Alanyl-N(pi)-methyl-L-histidine; Imidazole-4-acetate; Methylimidazoleacetic acid; L-Aspartate	http://www.genome.jp/kegg-bin/show_pathway?hsa00340
Arginine and proline metabolism	38	1	0.0067379	0.18866	0.043122	6.79117	1-Pyrroline-4-hydroxy-2-carboxylate	L-Arginine; N(omega)-Hydroxyarginine; Guanidinoacetate; Creatine; 4-Aminobutanoate; Agmatine; Putrescine; 4-Aminobutyraldehyde; S-Adenosylmethioninamine; S-Adenosyl-L-methionine; Spermidine; N-Acetylputrescine; N4-Acetylaminobutanal; Spermine; trans-3-Hydroxy-L-proline; D-Proline; (4R)-4-Hydroxy-2-oxoglutarate; L-erythro-4-Hydroxyglutamate; L-4-Hydroxyglutamate semialdehyde; L-1-Pyrroline-3-hydro…	http://www.genome.jp/kegg-bin/show_pathway?hsa00330
Primary bile acid biosynthesis	46	2	0.054211	1	0.19759	3.6502	Taurine,3beta,7alpha-Dihydroxy-5-cholestenoate	Cholesterol; Cholest-5-ene-3beta,26-diol; 25-Hydroxycholesterol; 4-Cholesten-7alpha,12alpha-diol-3-one; 7alpha-Hydroxycholest-4-en-3-one; 7alpha,12alpha-Dihydroxy-5beta-cholestan-3-one; 3alpha,7alpha,12alpha-Trihydroxy-5beta-cholestane; (25R)-3alpha,7alpha,12alpha-Trihydroxy-5beta-cholestan-26-oyl-CoA; (25S)-3alpha,7alpha,12alpha-Trihydroxy-5beta-cholestan-26-oyl-CoA; 7alpha-Hydroxy-5beta-cholest…	http://www.genome.jp/kegg-bin/show_pathway?hsa00120
Taurine and hypotaurine metabolism	8	2	0.054244	1	0.19759	3.65368	Taurine,Hypotaurine	L-Cysteate; L-Cysteine; Cysteamine; 3-Sulfino-L-alanine; Taurine; Hypotaurine; 5-L-Glutamyl-taurine; Taurocholate	http://www.genome.jp/kegg-bin/show_pathway?hsa00430
Butanoate metabolism	15	1	0.054318	1	0.19759	3.65223	2-Hydroxyglutarate	(R)-3-Hydroxybutanoate; Acetoacetate; (S)-3-Hydroxy-3-methylglutaryl-CoA; Acetyl-CoA; Acetoacetyl-CoA; (S)-3-Hydroxybutanoyl-CoA; Crotonoyl-CoA; 4-Aminobutanoate; L-Glutamate; Butanoyl-CoA; Succinate semialdehyde; Butanoic acid; 2-Oxoglutarate; Succinate; 2-Hydroxyglutarate	http://www.genome.jp/kegg-bin/show_pathway?hsa00650
Tyrosine metabolism	42	1	0.055572	1	0.19759	3.61714	3-Methoxytyramine	L-Dopachrome; L-Normetanephrine; 3-Methoxy-4-hydroxyphenylglycolaldehyde; L-Noradrenaline; L-Adrenaline; 3,4-Dihydroxymandelate; 3,4-Dihydroxymandelaldehyde; 3,4-Dihydroxyphenylethyleneglycol; L-Metanephrine; Dopamine; 3,4-Dihydroxyphenylacetaldehyde; 3,4-Dihydroxyphenylacetate; 3-Methoxy-4-hydroxyphenylacetaldehyde; 3-Methoxytyramine; 3,4-Dihydroxy-L-phenylalanine; 3,5-Diiodo-L-tyrosine; 3-Iodo-…	http://www.genome.jp/kegg-bin/show_pathway?hsa00350
Glycerophospholipid metabolism	36	1	0.081319	1	0.23824	3.03251	Phosphatidylserine	Phosphatidylethanolamine; Phosphatidylcholine; Glycerone phosphate; 1-Acyl-sn-glycero-3-phosphocholine; CDP-choline; 1,2-Diacyl-sn-glycerol; Choline phosphate; Choline; Acetylcholine; Ethanolamine phosphate; Ethanolamine; Phosphatidate; Phosphatidylserine; 1-Acyl-sn-glycerol 3-phosphate; CDP-diacylglycerol; sn-Glycerol 3-phosphate; sn-Glycero-3-phosphocholine; CDP-ethanolamine; 1-Acyl-sn-glycero-…	http://www.genome.jp/kegg-bin/show_pathway?hsa00564
Starch and sucrose metabolism	18	2	0.081893	1	0.23824	3.01337	D-Fructose,D-Glucose	Cellodextrin; Cellobiose; D-Fructose; Sucrose; beta-D-Glucoside; UDP-glucose; D-Glucose 1-phosphate; D-Glucose 6-phosphate; D-Glucose; Amylose; alpha,alpha-Trehalose; Maltodextrin; Starch; Maltose; Dextrin; Isomaltose; D-Fructose 6-phosphate; alpha-D-Glucose 1,6-bisphosphate	http://www.genome.jp/kegg-bin/show_pathway?hsa00500
Fructose and mannose metabolism	20	2	0.15689	1	0.41836	1.85897	D-Fructose,D-Mannose	D-Sorbitol; D-Fructose; D-Mannose; beta-D-Fructose 2,6-bisphosphate; D-Mannose 6-phosphate; L-Fucose 1-phosphate; GDP-4-dehydro-6-deoxy-D-mannose; GDP-mannose; D-Mannose 1-phosphate; beta-D-Fructose 6-phosphate; D-Glyceraldehyde 3-phosphate; D-Fructose 1-phosphate; D-Glyceraldehyde; beta-D-Fructose 1,6-bisphosphate; 6-Deoxy-L-galactose; L-Fuconate; alpha-D-Glucose; GDP-L-fucose; Glycerone phospha…	http://www.genome.jp/kegg-bin/show_pathway?hsa00051
Galactose metabolism	27	8	0.1873	1	0.43529	1.54001	Stachyose,Raffinose,Melibiitol,D-Glucose,D-Fructose,Galactitol,Glycerol,D-Mannose	Stachyose; D-Tagatose 6-phosphate; D-Gal alpha 1->6D-Gal alpha 1->6D-Glucose; Sucrose; Raffinose; Melibiose; D-Galactose; 3-beta-D-Galactosyl-sn-glycerol; Epimelibiose; Melibiitol; alpha-D-Galactosyl-(1->3)-1D-myo-inositol; alpha-D-Glucose; Lactose; D-Glucose 1-phosphate; UDP-alpha-D-galactose; UDP-glucose; alpha-D-Galactose 1-phosphate; alpha-D-Galactose; alpha-D-Glucose 6-phosphate; D-Tagatose …	http://www.genome.jp/kegg-bin/show_pathway?hsa00052
Neomycin, kanamycin and gentamicin biosynthesis	2	1	0.19071	1	0.43529	1.74999	D-Glucose	D-Glucose; D-Glucose 6-phosphate	http://www.genome.jp/kegg-bin/show_pathway?hsa00524
Arachidonic acid metabolism	36	1	0.21454	1	0.43529	1.57947	5,6-DHET	5,6-EET; 8,9-EET; 11,12-EET; 14,15-EET; Arachidonate; 15H-11,12-EETA; 11H-14,15-EETA; 15(S)-HPETE; 5(S)-HPETE; Prostaglandin G2; Phosphatidylcholine; Leukotriene A4; Leukotriene B4; Leukotriene C4; Prostaglandin H2; Prostaglandin D2; Prostaglandin E2; 5,6-DHET; 8,9-DHET; 11,12-DHET; 14,15-DHET; 11,12,15-THETA; 11,14,15-THETA; 8(S)-HPETE; 12(R)-HPETE; 20-HETE; (15S)-15-Hydroxy-5,8,11-cis-13-trans-…	http://www.genome.jp/kegg-bin/show_pathway?hsa00590
Sulfur metabolism	8	1	0.25199	1	0.43529	1.35098	Thiosulfate	Sulfite; Sulfate; Adenylyl sulfate; 3'-Phosphoadenylyl sulfate; Methanethiol; Thiosulfate; Hydrogen sulfide; S-Sulfanylglutathione	http://www.genome.jp/kegg-bin/show_pathway?hsa00920
beta-Alanine metabolism	21	1	0.27987	1	0.43529	1.20538	Uracil	Propanoyl-CoA; 3-Hydroxypropionyl-CoA; 3-Hydroxypropanoate; Malonyl-CoA; 3-Oxopropanoate; beta-Alanine; L-Aspartate; 1,3-Diaminopropane; 3-Aminopropanal; 3-Ureidopropionate; 5,6-Dihydrouracil; Carnosine; beta-Alanyl-N(pi)-methyl-L-histidine; Spermine; Propenoyl-CoA; Acetyl-CoA; beta-Alanyl-L-arginine; Uracil; beta-Alanyl-L-lysine; L-Histidine; Spermidine	http://www.genome.jp/kegg-bin/show_pathway?hsa00410
Pantothenate and CoA biosynthesis	19	1	0.27987	1	0.43529	1.20538	Uracil	Dephospho-CoA; Pantetheine 4'-phosphate; Pantetheine; (R)-4'-Phosphopantothenoyl-L-cysteine; N-((R)-Pantothenoyl)-L-cysteine; Pantothenate; 3-Ureidopropionate; 5,6-Dihydrouracil; L-Valine; L-Aspartate; Apo-[acyl-carrier-protein]; CoA; D-4'-Phosphopantothenate; L-Cysteine; beta-Alanine; Uracil; 3-Methyl-2-oxobutanoic acid; Adenosine 3',5'-bisphosphate; Acyl-carrier protein	http://www.genome.jp/kegg-bin/show_pathway?hsa00770
Pyrimidine metabolism	39	4	0.28083	1	0.43529	1.19946	Uridine,Thymidine,Thymine,Uracil	UDP; L-Glutamine; Carbamoyl phosphate; (S)-Dihydroorotate; Orotidine 5'-phosphate; UMP; UTP; Uridine; 5,6-Dihydrouracil; 3-Ureidopropionate; CTP; CDP; CMP; Cytidine; dCDP; dCMP; dCTP; Deoxycytidine; dUTP; dUDP; dUMP; Deoxyuridine; dTDP; dTTP; dTMP; Thymidine; Thymine; (R)-5,6-Dihydrothymine; (R)-3-Ureidoisobutyrate; P1,P4-Bis(5'-uridyl) tetraphosphate; 2'-Deoxy-5-hydroxymethylcytidine-5'-diphosph…	http://www.genome.jp/kegg-bin/show_pathway?hsa00240
Pentose phosphate pathway	22	1	0.29111	1	0.43529	1.15152	D-Ribulose 5-phosphate	alpha-D-Glucose 6-phosphate; Deoxyribose; 2-Deoxy-D-ribose 1-phosphate; 2-Deoxy-D-ribose 5-phosphate; D-Ribose 5-phosphate; alpha-D-Ribose 1-phosphate; D-Ribose; Sedoheptulose 7-phosphate; D-Glyceraldehyde 3-phosphate; D-Ribulose 5-phosphate; beta-D-Fructose 6-phosphate; beta-D-Fructose 1,6-bisphosphate; 6-Phospho-D-gluconate; D-Glucono-1,5-lactone 6-phosphate; beta-D-Glucose 6-phosphate; D-Gluco…	http://www.genome.jp/kegg-bin/show_pathway?hsa00030
Pentose and glucuronate interconversions	18	1	0.29111	1	0.43529	1.15152	D-Ribulose 5-phosphate	beta-D-Glucuronoside; D-Ribulose 5-phosphate; D-Ribitol 5-phosphate; D-Xylulose; L-Arabitol; Xylitol; L-Gulonate; D-Glucose 1-phosphate; UDP-glucuronate; UDP-glucose; D-Xylose; D-Glucuronate; D-Xylulose 5-phosphate; CDP-ribitol; L-Arabinose; L-Xylulose; 3-Dehydro-L-gulonate; D-Xylonolactone	http://www.genome.jp/kegg-bin/show_pathway?hsa00040
Aminoacyl-tRNA biosynthesis	48	3	0.30254	1	0.43529	1.09593	L-Lysine,L-Isoleucine,L-Tryptophan	L-Asparagine; L-Histidine; L-Phenylalanine; L-Arginine; L-Glutamine; L-Cysteine; Glycine; L-Aspartate; L-Serine; L-Methionine; L-Valine; L-Alanine; L-Lysine; L-Isoleucine; L-Leucine; L-Threonine; L-Tryptophan; L-Methionyl-tRNA; 10-Formyltetrahydrofolate; L-Tyrosine; L-Proline; L-Glutamate; Glutaminyl-tRNA; L-Asparaginyl-tRNA(Asn); L-Seryl-tRNA(Sec); O-Phosphoseryl-tRNA(Sec); L-Histidyl-tRNA(His);…	http://www.genome.jp/kegg-bin/show_pathway?hsa00970
Valine, leucine and isoleucine degradation	40	1	0.32646	1	0.43529	0.997593	L-Isoleucine	Enzyme N6-(lipoyl)lysine; 2-Methyl-1-hydroxybutyl-ThPP; Enzyme N6-(dihydrolipoyl)lysine; 2-Methyl-1-hydroxypropyl-ThPP; 3-Methyl-1-hydroxybutyl-ThPP; Acetyl-CoA; Acetoacetyl-CoA; Acetoacetate; (S)-3-Hydroxy-3-methylglutaryl-CoA; 3-Methylcrotonyl-CoA; 3-Methylbutanoyl-CoA; Thiamin diphosphate; (S)-3-Methyl-2-oxopentanoic acid; L-Valine; 2-Methylacetoacetyl-CoA; (S)-3-Hydroxyisobutyrate; 2-Methylbu…	http://www.genome.jp/kegg-bin/show_pathway?hsa00280
Valine, leucine and isoleucine biosynthesis	8	1	0.32646	1	0.43529	0.997593	L-Isoleucine	L-Threonine; (S)-3-Methyl-2-oxopentanoic acid; L-Leucine; 3-Methyl-2-oxobutanoic acid; 2-Oxobutanoate; L-Isoleucine; 4-Methyl-2-oxopentanoate; L-Valine	http://www.genome.jp/kegg-bin/show_pathway?hsa00290
Steroid hormone biosynthesis	85	2	0.34598	1	0.44286	0.923383	Cholesterol sulfate,Estrone glucuronide	Cholesterol; 20alpha,22beta-Dihydroxycholesterol; 20alpha-Hydroxycholesterol; 17alpha,20alpha-Dihydroxycholesterol; Pregnenolone; 21-Hydroxypregnenolone; 17alpha-Hydroxypregnenolone; 17alpha,21-Dihydroxypregnenolone; 11beta,17alpha,21-Trihydroxypregnenolone; Dehydroepiandrosterone; Dehydroepiandrosterone sulfate; 16alpha-Hydroxydehydroepiandrosterone; Androstenediol; 11-Deoxycorticosterone; 5alph…	http://www.genome.jp/kegg-bin/show_pathway?hsa00140
Porphyrin and chlorophyll metabolism	30	2	0.36025	1	0.44339	0.885886	Biliverdin,Uroporphyrinogen III	Cobinamide; Heme O; Heme; Glycine; Bilirubin beta-diglucuronide; Cob(I)yrinate a,c diamide; Fe2+; Biliverdin; Cob(I)alamin; Protoporphyrinogen IX; Coproporphyrinogen III; Uroporphyrinogen III; Hydroxymethylbilane; Porphobilinogen; 5-Aminolevulinate; Uroporphyrinogen I; L-Glutamate; Bilirubin; Protoporphyrin; Coproporphyrin III; Adenosyl cobinamide; Heme A; D-Urobilinogen; Adenosyl cobyrinate a,c …	http://www.genome.jp/kegg-bin/show_pathway?hsa00860
Amino sugar and nucleotide sugar metabolism	37	2	0.42203	1	0.50018	0.824551	N-Acetyl-D-glucosamine,D-Mannose	N-Acetyl-D-glucosamine; N-Acetyl-D-glucosamine 6-phosphate; N-Acetyl-alpha-D-glucosamine 1-phosphate; UDP-N-acetyl-alpha-D-glucosamine; N-Acetyl-D-mannosamine; N-Acetylneuraminate 9-phosphate; N-Acetylneuraminate; alpha-D-Galactose 1-phosphate; UDP-glucose; D-Glucose 1-phosphate; UDP-glucuronate; D-Glucosamine 6-phosphate; D-Mannose 6-phosphate; GDP-mannose; D-Fructose 6-phosphate; alpha-D-Glucos…	http://www.genome.jp/kegg-bin/show_pathway?hsa00520
Fatty acid degradation	39	1	0.52965	1	0.60531	0.413566	L-Palmitoylcarnitine	Hexanoyl-CoA; Butanoyl-CoA; Acetyl-CoA; (S)-3-Hydroxybutanoyl-CoA; cis,cis-3,6-Dodecadienoyl-CoA; (S)-Hydroxyhexanoyl-CoA; (S)-3-Hydroxyoctanoyl-CoA; Octanoyl-CoA; (S)-Hydroxydecanoyl-CoA; Decanoyl-CoA; (S)-3-Hydroxydodecanoyl-CoA; Lauroyl-CoA; Primary alcohol; Glutaryl-CoA; (S)-3-Hydroxytetradecanoyl-CoA; Tetradecanoyl-CoA; Aldehyde; Fatty acid; (S)-3-Hydroxyhexadecanoyl-CoA; Palmitoyl-CoA; Hexa…	http://www.genome.jp/kegg-bin/show_pathway?hsa00071
Caffeine metabolism	10	2	0.56465	1	0.62306	0.511382	1-Methylxanthine,1-Methyluric acid	1,7-Dimethylxanthine; 1-Methylxanthine; Theobromine; 7-Methylxanthine; Caffeine; 1-Methyluric acid; 3,7-Dimethyluric acid; 1,7-Dimethyluric acid; 5-Acetylamino-6-formylamino-3-methyluracil; 7-Methyluric acid	http://www.genome.jp/kegg-bin/show_pathway?hsa00232
Purine metabolism	65	3	0.71673	1	0.76451	0.168869	Xanthine,Deoxyinosine,Xanthosine	GDP; Xanthine; D-Ribose 5-phosphate; L-Glutamine; 5-Phospho-alpha-D-ribose 1-diphosphate; 5-Phosphoribosylamine; 5'-Phosphoribosylglycinamide; 2-(Formamido)-N1-(5'-phosphoribosyl)acetamidine; 1-(5'-Phosphoribosyl)-5-amino-4-imidazolecarboxamide; 1-(5'-Phosphoribosyl)-5-amino-4-(N-succinocarboxamide)-imidazole; 1-(5-Phospho-D-ribosyl)-5-amino-4-imidazolecarboxylate; 1-(5'-Phosphoribosyl)-5-formami…	http://www.genome.jp/kegg-bin/show_pathway?hsa00230
Drug metabolism - cytochrome P450	55	1	0.88611	1	0.9147	0.0216205	Morphine-6-glucuronide	N-Desmethyltamoxifen; Tamoxifen (INN); Hydroxytamoxifen; Lidocaine (JP17/USP/INN); 4-Hydroxycyclophosphamide; Ifosfamide (JAN/USP/INN); Cyclophosphamide (INN); Aldophosphamide; Codeine (USP); Morphine (BAN); Methadone (BAN); Levomethadyl acetate (USAN); Carbamazepine (JP17/USP/INN); Citalopram (USP/INN); Demethylcitalopram; Didemethylcitalopram; Citalopram aldehyde; Felbamate (USAN/INN); 2-Phenyl…	http://www.genome.jp/kegg-bin/show_pathway?hsa00982
Tryptophan metabolism	41	4	0.98333	1	0.98333	0.0322362	L-Tryptophan,5-Hydroxy-L-tryptophan,5-Hydroxyindoleacetaldehyde,5-Methoxyindoleacetate	L-Tryptophan; Melatonin; N-Acetylserotonin; Serotonin; 5-Hydroxyindoleacetate; 5-Hydroxykynurenamine; 5-Hydroxykynurenine; 5-Hydroxy-L-tryptophan; L-Formylkynurenine; Acetoacetyl-CoA; (S)-3-Hydroxybutanoyl-CoA; Crotonoyl-CoA; Glutaryl-CoA; 2-Oxoadipate; 2-Aminomuconate semialdehyde; 2-Amino-3-carboxymuconate semialdehyde; 3-Hydroxyanthranilate; L-Kynurenine; Formylanthranilate; 3-Hydroxy-L-kynure…	http://www.genome.jp/kegg-bin/show_pathway?hsa00380
